# Supplementary material for: The Role of Cardiac Magnetic Resonance in Characterizing Atrial Cardiomyopathy and Guiding Substrate Ablation in Atrial Fibrillation: A Narrative Review
Source: J Cardiovasc Dev Dis. 2025 Mar 25;12(4):114. doi: 10.3390/jcdd12040114 (PMC12027483; doi:10.3390/jcdd12040114)
Supplement: Supplementary file 1 [file jcdd-12-00114-s001.zip]

Archive with 1 entries (1 files):
- jcdd-3538792-supplementary.pdf
